# Supplementary material for: Electrical Stimulation of Afferent Pathways for the Suppression of Pathological Tremor
Source: Front Neurosci. 2017 Apr 4;11:178. doi: 10.3389/fnins.2017.00178 (PMC5378793; doi:10.3389/fnins.2017.00178)
Supplement: Supplementary file 1 [file DataSheet1.XLSX]

## Sheet: Tabelle1
	Low H-reflex					High H-reflex
	0.2		0.4		Random	0.2		0.4		Random
	Rep1	Rep2	Rep1	Rep2	Rep1	Rep1	Rep2	Rep1	Rep2	Rep1
Intramuscular
ET1	0.8	0.72	0.3	0.26	0.23	0.56	0.11	-0.47	-0.76	-0.71
ET2					-0.36	0.33	-0.2	-0.16	-0.47	-0.22
PD1	0.02	-0.99	-0.37	-0.48	-1.21	0.07	-0.63	0.37	-0.16	0.61
PD2	0.43	0.38	0.34	0.18	0.22	0.21		0.05		0.02
Surface
ET3	-1.44	-1.47	0.02	-0.84	0.54	-0.16	-1.9	0.37	-2.65	0.31
ET4	0		-0.19	-0.39		-11.5		-3.47	-5	-30.94
PD3	0.92		-0.04	-0.93	-0.28	0.68	0.14	0.87	0.58	0.89
PD4			-0.24	-1.08	0.19	-0.82	-4.24	-0.43	-0.72	-1.56
PD5	0.5	-1.03	0.73		0.87	0.39	0.19	0.59		0.5
Empty cells indicate incompleted trials
Bold indicates statistically significant difference from 0
